# Supplementary material for: Time to recovery and its predictors among critically ill patients on mechanical ventilation from intensive care unit in Ethiopia: a retrospective follow up study
Source: BMC Emerg Med. 2022 Jul 12;22:125. doi: 10.1186/s12873-022-00689-3 (PMC9277794; doi:10.1186/s12873-022-00689-3)
Supplement: Supplementary file 1 — Additional file 1: [file 12873_2022_689_MOESM1_ESM.xls]

## Sheet: Sheet1
101	2021-04-21	101	Male	30	Rural	Single	Protestant	Primary education		20	80	89	2009-12-09		8	Respiratory type I		Surgical ward	Trauma, Burn		Respiratory disease	Out of ICU											3	10.08	27.6	9.3											No	1	2009-12-10
262	2021-04-25	262	Male	22	Rural	Single	Muslim	No education		19	110	85	2010-08-09		11	Respiratory type II		Emergency Department (ED)	Trauma, Burn			In ICU											10														No		2011-08-29
22	2021-04-20	22	Male	24	Rural	Single	Orthodox	No education		18		75	2011-02-17		10	Respiratory type II		Emergency Department (ED)	Trauma, Burn			In ICU											5				149	5.4	1			2.1	70.1				No		2011-02-19
66	2021-04-21	66	Male	24	Urban	Single	Protestant	Secondary education		20	100	96	2012-10-27		10	Respiratory type II		Emergency Department (ED)	Trauma, Burn		Neurological disease	In ICU											2	13.75	51.2	27.4											No		2012-11-20
334	2021-04-27	334	Female	24	Rural	Married	Muslim	No education		20	100	96	2012-09-06		6	Respiratory type II		Emergency Department (ED)	Trauma, Burn			In ICU											2	13.95	57.2	27.4											No		2012-09-13
340	2021-04-27	340	Female	30	Rural	Married	Muslim	Primary education		20	141	82	2010-09-11		11	Respiratory type II		Emergency Department (ED)	Trauma, Burn			In ICU											20														Yes		2010-09-18
320	2021-04-27	320	Female	35	Rural	Single	Muslim	No education		16	98	93	2012-05-12		7	Coma		Emergency Department (ED)	Trauma, Burn			In ICU											27	10.48	40.2	13.8				1.13	3.99	1.1					Yes		2012-05-27
253	2021-04-25	253	Female	42	Urban	Married	Muslim	Primary education		20	59	78	2009-01-02		11	Respiratory type II		Emergency Department (ED)	Trauma, Burn			In ICU	Assist Control A/C										5														No		2009-01-30
161	2021-04-22	161	Male	45	Urban	Married	Orthodox	Primary education	3	8		79	2008-05-24		15	Respiratory type II		Emergency Department (ED)	Trauma, Burn			In ICU											1														No		2008-05-30
275	2021-04-25	275	Male	50	Rural	Single	Orthodox	Primary education		20	110	86	2009-05-12		4	Respiratory type II		Emergency Department (ED)	Trauma, Burn			In ICU	Assist Control A/C										6														No		2009-05-14
180	2021-04-23	180	Male	55	Rural	Married	Muslim	Primary education		18	96	82	2009-03-26		11	Respiratory type II		Emergency Department (ED)	Trauma, Burn			In ICU											0.5	7.27	34.6	10.4						1.5	85	29	22	46	No	0.5	2009-04-04
288	2021-04-25	288	Male	56	Urban	Married	Orthodox	Secondary education		20	132	90	2009-11-10		13	Respiratory type II		Emergency Department (ED)	Trauma, Burn			In ICU											11														No		2009-11-24
173	2021-04-23	173	Female	68	Urban	Married	Muslim	Secondary education		20	120	90	2010-11-01		13	Respiratory type II		Medical ward	Trauma, Burn			In ICU											12														No	19068
270	2021-04-25	270	Male	70	Urban	Single	Muslim	Primary education		20	140	86	2009-11-10		11	Respiratory type II		Emergency Department (ED)	Trauma, Burn			In ICU	Synchronized Intermittent mandatory ventilation (SIMV)										28														Yes		2009-11-16
342	2021-04-27	342	Female	19	Rural	Married	Muslim	No education		20	59	96	2011-06-12		7	Respiratory type II		Emergency Department (ED)	Trauma, Burn			In ICU											11														No		2011-06-17
310	2021-04-26	310	Female	20	Urban	Married	Orthodox	No education		20	117	96	2012-12-01		11	Respiratory type II		Emergency Department (ED)	Trauma, Burn		Cardiovascular disease	In ICU											5	13.75	15.7	4.4											No
6	2021-04-20	6	Male	21	Rural	Married	Orthodox	Primary education		18	103	95	2012-07-13	2012-07-13	10	Respiratory type II		Emergency Department (ED)	Trauma, Burn		Neurological disease	In ICU											3	3.35	39	13	144	3.9	119		14	57				236	No	3	2012-08-27
147	2021-04-22	147	Male	23	Rural	Single	Muslim	Primary education		20	98	76	2008-06-07		9	Coma		Emergency Department (ED)	Trauma, Burn		Neurological disease	Out of ICU											4														No		2008-06-09
142	2021-04-22	142	Male	23	Urban	Single	Orthodox	Primary education		20	110	84	2008-03-15		15	Respiratory type II		Emergency Department (ED)	Trauma, Burn			Out of ICU											6														No		2008-03-26
115	2021-04-21	115	Male	28	Urban	Married	Protestant	Secondary education		20	99	100	2010-02-06		11	Respiratory type II		Emergency Department (ED)	Trauma, Burn		Respiratory disease	In ICU											4														No		2010-02-07
166	2021-04-22	166	Male	30	Rural	Married	Orthodox	Primary education		20	97	86	2011-04-03		10	Respiratory type II		Surgical ward	Trauma, Burn		Neurological disease	In ICU											8														No		2011-04-03
13	2021-04-20	13	Male	30	Rural	Married	Protestant	No education		14	94	95	2013-03-22		10	Respiratory type II		Medical ward	Trauma, Burn		Neurological disease	In ICU											14														Yes		2013-04-20
46	2021-04-21	46	Female	32	Rural	Married	Muslim	Primary education		17	145	95	2013-09-27	2013-09-27	9	Respiratory type II		Emergency Department (ED)	Trauma, Burn			In ICU										7.33	3	13.2	64.7	19	145	5	1.19			2.4	85	82	253		No		2013-10-03
295	2021-04-26	295	Male	35	Urban	Married	Orthodox	Higher education		20	109	90	2013-02-24		6	Respiratory type II		Surgical ward	Trauma, Burn			In ICU											9														No		2013-02-27
69	2021-04-21	69	Male	35	Rural	Married	Orthodox	No education		14	151	94	2012-10-29		4	Respiratory type II		Emergency Department (ED)	Trauma, Burn		Neurological disease	In ICU										7.58	6				136	2.6	95			1.2					No		2012-11-03
18	2021-04-20	18	Male	35	Rural	Married	Muslim	No education		20	70	92	2003-03-06		5	Respiratory type II		Surgical ward	Trauma, Burn		Neurological disease	In ICU											20	9	45.3	15.5											Yes		2013-03-18
32	2021-04-21	32	Male	35	Urban	Married	Protestant	Primary education		20	95	99	2013-01-21		14	Respiratory type II		Emergency Department (ED)	Trauma, Burn			In ICU											10	9.86	43.8	14.3						0.9	40	34	36		No		2013-02-02
78	2021-04-21	78	Male	35	Urban	Married	Orthodox	Primary education		16	98	93	2010-11-22		7	Respiratory type II		Emergency Department (ED)	Trauma, Burn		Neurological disease	In ICU										7.58	27	10.48	40.2	13.8			1.13	3.99		1.1					Yes		2010-11-23
41	2021-04-21	41	Male	38	Urban	Married	Muslim	No education		12	125	96	2012-07-28		5	Respiratory type II		Emergency Department (ED)	Trauma, Burn		Neurological disease	In ICU		100		450				8			11	6.52	35.04	12.8	145	3.9	120			1.49	48.1	10	0.24	0.4	No		2012-08-09
42	2021-04-21	42	Male	38	Rural	Married	Orthodox	Primary education		20	116	98	2012-04-27		13	Respiratory type II		Emergency Department (ED)	Trauma, Burn			In ICU											11	8.06	29.1	9.9						0.7	18	58	28	116	No		2012-05-18
9	2021-04-20	9	Male	40	Rural	Single	Orthodox	Secondary education		18	83	98	2012-08-01	2012-08-01	9	Respiratory type II		Emergency Department (ED)	Trauma, Burn		Neurological disease	In ICU											25	6.73	46	15.9	150	3.94	111.3			0.8	15.4				Yes	25	2012-08-10
51	2021-04-21	51	Male	40	Rural	Single	Orthodox	No education		20	50	65	2013-05-19	2013-05-19	6	Respiratory type II		Operation Room	Trauma, Burn			Out of ICU											1	18.46	23	9.1											No		2013-05-28
58	2021-04-21	58	Male	45	Urban	Married	Orthodox	No education		12	43	98	2013-04-23		8	Respiratory type II		Emergency Department (ED)	Trauma, Burn			In ICU											10	10.16	38.1	13											No		2013-05-01
329	2021-04-27	329	Female	46	Urban	Married	Orthodox	Higher education		9	53	96	2011-06-08		3	Respiratory type II		Emergency Department (ED)	Trauma, Burn			In ICU											13	10.47	33.6	13.2	126	4.6	100			0.9					No
106	2021-04-21	106	Male	50	Urban	Married	Protestant	Secondary education		20	111	78	2010-01-14		7	Coma		Surgical ward	Trauma, Burn		Respiratory disease	Out of ICU											2														No		2010-01-18
301	2021-04-26	301	Male	55	Urban	Married	Protestant	Primary education		20	86	91	2012-04-17		9	Respiratory type II		Emergency Department (ED)	Trauma, Burn		Neurological disease	In ICU											11														No		2011-11-20
61	2021-04-21	61	Male	55	Urban	Married	Muslim	Primary education		20	87	97	2012-05-07		15	Respiratory type II		Emergency Department (ED)	Trauma, Burn			In ICU											3	6.2	43.6	16.4						0.8	79				No		2012-05-09
57	2021-04-21	57	Male	55	Urban	Married	Orthodox	No education		20	70	96	2013-04-20		15	Respiratory type II		Operation Room	Trauma, Burn			Out of ICU											14	9.07	38.8	11.9											Yes		2013-04-23
77	2021-04-21	77	Male	60	Urban	Married	Orthodox	Primary education		12	101	75	2013-03-24		8	Respiratory type II		Emergency Department (ED)	Trauma, Burn			In ICU											1									1.5					No		2013-03-27
222	2021-04-24	222	Male	78	Rural	Married	Orthodox	No education		20	86	98	2009-04-19		3	Respiratory type II		Emergency Department (ED)	Trauma, Burn		Neurological disease	In ICU										7.6	5				155	2.7	1.26								No		2009-05-04
228	2021-04-25	228	Female	23	Urban	Single	Muslim	Secondary education		24	128	78	2009-05-14		10	Respiratory type I		Emergency Department (ED)	Trauma, Burn			In ICU											14														Yes		2009-05-16
131	2021-04-22	131	Male	26	Urban	Single	Orthodox	Secondary education		30	140	90	2010-05-05		10	Respiratory type I		Surgical ward	Trauma, Burn		Respiratory disease	Out of ICU											3														No		2010-05-07
111	2021-04-21	111	Male	32	Rural	Single	Orthodox	No education		26	85	100	2010-02-11		12	Respiratory type I		Surgical ward	Trauma, Burn		Respiratory disease	In ICU											1														No		2010-02-13
258	2021-04-25	258	Female	35	Urban	Single	Orthodox	Primary education		22	128	70	2010-10-05		12	Respiratory type I		Emergency Department (ED)	Trauma, Burn			In ICU											27														Yes		2010-10-08
105	2021-04-21	105	Male	50	Urban	Divorced	Protestant	Secondary education		30	124	80	2010-04-14		10	Respiratory type I		Surgical ward	Trauma, Burn			Out of ICU											4														No		2010-04-24
331	2021-04-27	331	Female	60	Rural	Married	Muslim	Primary education		26	116	93	2009-08-22		5	Respiratory type I		Emergency Department (ED)	Trauma, Burn			In ICU											14	9.1			139	3.6	1.21								No		2009-09-06
100	2021-04-21	100	Male	25	Urban	Single	Muslim	No education		26	100	86	2009-10-18		9	Respiratory type I		Surgical ward	Trauma, Burn		Respiratory disease	Out of ICU											3	5.23	25.3	10.2											No	1	2009-10-27
120	2021-04-21	120	Male	26	Urban	Single	Protestant	Primary education		30	79	86	2009-10-20		8	Respiratory type I		Surgical ward	Trauma, Burn		Respiratory disease	Out of ICU											9														No		2009-10-25
129	2021-04-22	129	Female	27	Rural	Single	Orthodox	No education		32	120	90	2010-05-10		9	Respiratory type I		Emergency Department (ED)	Trauma, Burn		Respiratory disease	In ICU											5														No		2010-05-16
97	2021-04-21	97	Male	29	Urban	Single	Muslim	Primary education		28	104	88	2009-11-20		6	Respiratory type I		Surgical ward	Trauma, Burn		Respiratory disease	Out of ICU											8	18.2	38.2	12.4						0.9		11	39	171	No	6	2009-11-22
122	2021-04-21	122	Male	30	Urban	Married	Muslim	Primary education		34	119	80	2009-11-14		13	Respiratory type I		Surgical ward	Trauma, Burn		Respiratory disease	In ICU											8														No		2009-11-16
360	2021-04-28	360	Male	40	Urban	Widowed	Protestant	Secondary education		27	112	80	2011-07-10		3	Respiratory type I	100	Emergency Department (ED)	Trauma, Burn			In ICU											2														No		2011-07-12
99	2021-04-21	99	Male	75	Urban	Married	Protestant	No education		23	80	85	2009-11-21		7	Respiratory type I		Surgical ward	Trauma, Burn		Respiratory disease	Out of ICU										7.49	12	7.68	40.2	13.3	141.2	2.46	1.04			1	51	20	22	44	No	12	2009-12-23
264	2021-04-25	264	Male	19	Urban	Married	Muslim	Secondary education		25	96	80	2011-04-17		9	Coma		Emergency Department (ED)	Trauma, Burn			In ICU	Assist Control A/C										2														No		2011-04-22
196	2021-04-24	196	Male	19	Urban	Single	Muslim	No education		24	84	88	2011-06-22		12	Respiratory type II		Emergency Department (ED)	Trauma, Burn			In ICU											4														No		2011-06-26
350	2021-04-27	350	Male	19	Urban	Married	Muslim	Higher education		26	128	90	2013-04-12		8	Respiratory type II		Emergency Department (ED)	Trauma, Burn			In ICU											11														No		2013-04-28
241	2021-04-25	241	Male	20	Urban	Married	Orthodox	Secondary education		30	125	80	2010-09-05		6	Respiratory type II		Emergency Department (ED)	Trauma, Burn			In ICU											14														Yes
281	2021-04-25	281	Female	20	Urban	Single	Orthodox	Secondary education		29	120	94	2012-10-15		12	Respiratory type II		Emergency Department (ED)	Trauma, Burn			In ICU											30														Yes		2012-10-20
109	2021-04-21	109	Female	22	Rural	Single	Orthodox	Primary education		28	140	80	2010-02-04		12	Respiratory type II		Surgical ward	Trauma, Burn		Respiratory disease	Out of ICU											11														No		2010-03-23
322	2021-04-27	322	Female	23	Urban	Single	Muslim	Secondary education		24	120	99	2010-09-30		8	Respiratory type II		Emergency Department (ED)	Trauma, Burn			In ICU											3	21.59	54.7	17											No		2010-09-03
235	2021-04-25	235	Female	24	Rural	Married	Orthodox	No education		30	59	86	2009-09-28		9	Respiratory type II		Emergency Department (ED)	Trauma, Burn			In ICU											17														Yes		2007-10-02
209	2021-04-24	209	Female	25	Rural	Single	Muslim	Secondary education		26	115	99	2009-06-23		10	Respiratory type II		Emergency Department (ED)	Trauma, Burn		Respiratory disease	Out of ICU											3	8.67	41.9	14.7											No		2009-06-26
300	2021-04-26	300	Male	27	Rural	Married	Orthodox	Primary education		24	131	70	2012-03-19		11	Respiratory type II		Emergency Department (ED)	Trauma, Burn			In ICU											5														No		2012-03-20
67	2021-04-21	67	Male	28	Rural	Single	Orthodox	Primary education		25	120	95	2012-11-05		10	Respiratory type II		Emergency Department (ED)	Trauma, Burn		Neurological disease	In ICU											24	3.3	30.5	9.6											Yes		2012-11-20
141	2021-04-22	141	Male	29	Rural	Single	Orthodox	Primary education		32	141	76	2010-04-03		10	Respiratory type II		Emergency Department (ED)	Trauma, Burn		Respiratory disease	In ICU											13														No		2010-04-07
23	2021-04-20	23	Female	30	Rural	Divorced	Orthodox	No education		21	81	88	2011-12-29		12	Respiratory type II		Emergency Department (ED)	Trauma, Burn			In ICU											20	7.39	35.9	12											Yes		2012-01-02
8	2021-04-20	8	Male	30	Urban	Married	Muslim	Secondary education		30	117	35	2012-06-14	2012-06-14	13	Respiratory type II		Emergency Department (ED)	Trauma, Burn		Neurological disease	In ICU											1	22.43	20	6.7											No		2012-07-19
213	2021-04-24	213	Male	33	Urban	Married	Orthodox	Secondary education		26	120	92	2009-07-23		12	Respiratory type II		Emergency Department (ED)	Trauma, Burn			In ICU											44	18.47	33.1	11								44	74	88	Yes		2009-08-07
220	2021-04-24	220	Male	35	Rural	Married	Orthodox	Primary education		22	98	98	2009-05-20		12	Respiratory type II		Emergency Department (ED)	Trauma, Burn		Respiratory disease	In ICU											9	5.57	48.4	17						1.3	36				No		2009-06-07
363	2021-04-28	363	Female	36	Rural	Married	Muslim	Primary education		52	126	75	2010-09-11		12	Respiratory type II		Emergency Department (ED)	Trauma, Burn			In ICU											7														No		2010-09-18
374	2021-05-08	374	Male	38	Urban	Married	Muslim	Higher education		32	89	94	2013-04-12		10	Respiratory type II		Emergency Department (ED)	Trauma, Burn			In ICU											16														Yes		2013-04-28
285	2021-04-25	285	Male	42	Urban	Single	Muslim	No education		30	100	89	2011-07-01		7	Respiratory type II		Emergency Department (ED)	Trauma, Burn			In ICU											10														No		2011-07-04
254	2021-04-25	254	Female	44	Rural	Single	Orthodox	Secondary education		25	100	94	2012-06-02		9	Respiratory type II		Emergency Department (ED)	Trauma, Burn			In ICU	Assist Control A/C										2														No		2012-05-04
291	2021-04-26	291	Male	44	Urban	Married	Orthodox	Secondary education		28	130	80	2012-10-27		11	Respiratory type II		Emergency Department (ED)	Trauma, Burn			In ICU											22														Yes		2012-11-20
344	2021-04-27	344	Male	45	Rural	Married	Orthodox	Primary education		36	114	82	2011-02-22		13	Respiratory type II		Emergency Department (ED)	Trauma, Burn			In ICU											3														No		2011-03-29
361	2021-04-28	361	Female	50	Rural	Married	Protestant	Primary education		52	60	79	2011-06-13		9	Respiratory type II		Emergency Department (ED)	Trauma, Burn			In ICU											14														Yes		2011-08-27
245	2021-04-25	245	Male	50	Urban	Single	Orthodox	Primary education		29	58	80	2012-09-10		6	Respiratory type II		Emergency Department (ED)	Trauma, Burn			In ICU											31														Yes		2011-09-20
257	2021-04-25	257	Male	50	Rural	Married	Orthodox	Primary education		29	70	94	2009-05-27		11	Coma		Emergency Department (ED)	Trauma, Burn			In ICU											4														No		2009-06-03
24	2021-04-20	24	Male	50	Rural	Married	Protestant	No education		24	116	97	2012-02-16		12	Respiratory type II		Emergency Department (ED)	Trauma, Burn			In ICU											3	3.4	23.1	7.6						0.65	18				No
27	2021-04-20	27	Female	50	Rural	Widowed	Protestant	No education		23	105	85	2012-02-11		12	Respiratory type II		Emergency Department (ED)	Trauma, Burn			In ICU											6	18.15	59.4	19.7	153	3.3	1.1								No		2012-03-22
197	2021-04-24	197	Male	51	Urban	Married	Muslim	No education		50	112	70	2011-08-01		8	Respiratory type II		Emergency Department (ED)	Trauma, Burn			In ICU											3														No		2011-09-24
135	2021-04-22	135	Male	52	Urban	Married	Protestant	Secondary education		22	89	86	2010-04-15		9	Respiratory type II		Emergency Department (ED)	Trauma, Burn			In ICU											9														No		2010-04-19
359	2021-04-28	359	Male	55	Urban	Married	Muslim	Primary education		29	136	80	2009-10-26		11	Respiratory type II		Emergency Department (ED)	Trauma, Burn			In ICU											21														Yes		2009-10-17
233	2021-04-25	233	Female	55	Rural	Single	Muslim	Secondary education		36	124	86	2012-08-20		7	Respiratory type II		Emergency Department (ED)	Trauma, Burn			In ICU											1														No		2010-08-30
108	2021-04-21	108	Female	60	Urban	Married	Muslim	Secondary education		22	130	84	2009-12-30		13	Respiratory type II		Surgical ward	Trauma, Burn		Respiratory disease	Out of ICU											1														No		2010-01-24
338	2021-04-27	338	Female	60	Rural	Married	Protestant	Primary education		22	88	92	2011-06-13		7	Respiratory type II		Emergency Department (ED)	Trauma, Burn			In ICU											10	10	43.9	13.5											No		2011-08-27
367	2021-05-07	367	Male	62	Rural	Married	Orthodox	Primary education		38	89	92	2011-02-22	2011-02-22	12	Respiratory type II		Emergency Department (ED)	Trauma, Burn			In ICU											7														No		2011-03-29
277	2021-04-25	277	Male	62	Rural	Married	Muslim	Secondary education		36	111	26	2012-06-06		7	Respiratory type II	100	Emergency Department (ED)	Trauma, Burn			In ICU											20														Yes		2012-09-20
126	2021-04-22	126	Male	65	Rural	Widowed	Protestant	No education		35	140	70	2010-05-21		9	Respiratory type II		Emergency Department (ED)	Trauma, Burn			In ICU											6														No		2010-05-30
243	2021-04-25	243	Male	65	Urban	Married	Orthodox	No education		36	120	78	2011-12-20		9	Respiratory type II		Emergency Department (ED)	Trauma, Burn			In ICU											1														No		2011-12-27
237	2021-04-25	237	Female	65	Urban	Married	Muslim	No education		27	126	80	2011-08-08		6	Respiratory type II		Emergency Department (ED)	Trauma, Burn			In ICU											25														Yes		2011-08-13
336	2021-04-27	336	Male	65	Urban	Married	Muslim	Primary education		30	100	87	2009-10-26		6	Respiratory type II		Emergency Department (ED)	Trauma, Burn			In ICU											2	6.9	38.5	13.5											No		2009-10-17
307	2021-04-26	307	Male	70	Rural	Single	Muslim	Primary education		28	100	84	2012-11-05		3	Respiratory type II		Emergency Department (ED)	Trauma, Burn			In ICU											0.5														No		2012-11-20
306	2021-04-26	306	Male	20	Urban	Widowed	Orthodox	Primary education		27	59	90	2012-10-01		11	Respiratory type II		Emergency Department (ED)	Trauma, Burn		Neurological disease	In ICU											2														No		2002-11-27
199	2021-04-24	199	Male	20	Urban	Single	Orthodox	No education		24	124	72	2011-07-26		9	Respiratory type II		Emergency Department (ED)	Trauma, Burn			In ICU											10									1	24.8	25	62	67	No		2011-09-09
134	2021-04-22	134	Male	20	Urban	Single	Protestant	Secondary education		30	122	88	2010-05-01		10	Respiratory type II		Surgical ward	Trauma, Burn		Respiratory disease	In ICU											12														No		2010-05-21
107	2021-04-21	107	Male	22	Rural	Single	Orthodox	No education		31	84	79	2010-01-18		11	Respiratory type II		Surgical ward	Trauma, Burn		Respiratory disease	In ICU											9														No		2010-01-21
283	2021-04-25	283	Male	22	Rural	Single	Orthodox	Primary education	2	34	129	80	2012-08-10		13	Respiratory type II		Emergency Department (ED)	Trauma, Burn			In ICU											2														No		2012-08-13
294	2021-04-26	294	Male	22	Rural	Married	Orthodox	No education		26	120	91	2010-11-22		14	Respiratory type II		Emergency Department (ED)	Trauma, Burn			In ICU	Assist Control A/C										2														No		2010-10-23
26	2021-04-20	26	Female	24	Rural	Single	Protestant	No education		32	136	80	2012-01-04		15	Respiratory type II		Emergency Department (ED)	Trauma, Burn			In ICU											30	11.68	48.4	16.3											Yes	17312
16	2021-04-20	16	Male	25	Rural	Single	Muslim	Primary education		26	70	94	2013-03-08		7	Respiratory type II		Emergency Department (ED)	Trauma, Burn		Neurological disease	In ICU											19														Yes		2013-03-28
159	2021-04-22	159	Male	25	Urban	Single	Muslim	Primary education		22	68	94	2008-06-01		10	Respiratory type II		Emergency Department (ED)	Trauma, Burn			In ICU											2		44												No	1268
234	2021-04-25	234	Female	25	Urban	Married	Muslim	Primary education		41	135	80	2012-08-12		12	Respiratory type II		Emergency Department (ED)	Trauma, Burn		Neurological disease	In ICU											9														No		2012-08-26
63	2021-04-21	63	Female	25	Urban	Single	Muslim	Primary education		36	133	87	2012-12-01		6	Respiratory type II		Emergency Department (ED)	Trauma, Burn			In ICU											33	2.77	35.9	11.1											Yes		2012-12-02
65	2021-04-21	65	Male	25	Rural	Single	Orthodox	Secondary education		22	125	94	2012-10-25		9	Respiratory type II		Emergency Department (ED)	Trauma, Burn			In ICU											1	5.2	32.2	9.9						0.7	14	10	11	164	No		2012-11-13
317	2021-04-26	317	Male	25	Urban	Single	Protestant	Primary education		24	104	89	2013-04-20		9	Respiratory type II		Gynecology/Obstetrics ward	Trauma, Burn			Out of ICU											11	13.44	31.6	11											No		2012-04-23
178	2021-04-23	178	Male	25	Rural	Single	Muslim	Primary education		28	78	98	2009-01-29		6	Respiratory type II		Emergency Department (ED)	Trauma, Burn			In ICU											5	20.77		27.9	9.6										No	5	2009-02-04
15	2021-04-20	15	Male	27	Rural	Single	Protestant	Primary education		22	72	94	2013-04-04		8	Respiratory type II		Operation Room	Trauma, Burn		Neurological disease	In ICU											9														No
346	2021-04-27	346	Male	27	Urban	Married	Muslim	No education		26	110	90	2011-09-15		13	Respiratory type II		Emergency Department (ED)	Trauma, Burn			In ICU											10														No		2011-09-25
230	2021-04-25	230	Male	29	Urban	Married	Orthodox	Secondary education		30	80	96	2009-12-13		5	Coma		Emergency Department (ED)	Trauma, Burn			In ICU											7														No		2009-12-14
315	2021-04-26	315	Male	30	Urban	Married	Protestant	No education		24	120	84	2013-04-21		8	Respiratory type II		Emergency Department (ED)	Trauma, Burn			In ICU											3	12.12	35.8	12.2											No	3	2011-05-23
14	2021-04-20	14	Male	31	Rural	Married	Muslim	Primary education		22	62	94	2013-03-17		9	Respiratory type II		Surgical ward	Trauma, Burn		Neurological disease	In ICU											28	7.95	33.1	12.2											Yes		2013-03-26
298	2021-04-26	298	Male	32	Rural	Married	Muslim	Secondary education		25	112	86	2011-09-25		11	Respiratory type II		Emergency Department (ED)	Trauma, Burn		Neurological disease	In ICU											7														No		2011-10-28
371	2021-05-07	371	Male	33	Rural	Married	Orthodox	Higher education		33	129	80	2011-07-05		3	Respiratory type II		Emergency Department (ED)	Trauma, Burn			In ICU	Assist Control A/C										1														No		2011-09-06
59	2021-04-21	59	Male	35	Urban	Single	Muslim	Primary education		24	100	96	2013-04-21	2013-04-21	7	Respiratory type II		Emergency Department (ED)	Trauma, Burn			In ICU										7.54	2	8.13	50.4	15.4	136.3	4.56	1.26	1.33							No		2013-05-23
25	2021-04-20	25	Male	35	Rural	Single	Protestant	No education		24	82	94	2012-02-04		13	Respiratory type II		Emergency Department (ED)	Trauma, Burn			In ICU											3	13	38	13.4											Yes		2012-02-10
20	2021-04-20	20	Female	35	Rural	Married	Muslim	No education		22	66	99	2012-02-13		6	Respiratory type II		Emergency Department (ED)	Trauma, Burn		Neurological disease	In ICU											18	15.72	26.6	9.3											Yes		2012-02-18
114	2021-04-21	114	Female	36	Rural	Married	Orthodox	No education		22	87	90	2010-03-16		8	Respiratory type II		Surgical ward	Trauma, Burn		Respiratory disease	In ICU											5														No		2010-03-23
347	2021-04-27	347	Male	36	Rural	Married	Orthodox	Higher education		26	132	80	2011-07-05		7	Respiratory type II		Emergency Department (ED)	Trauma, Burn			In ICU											3														No		2011-09-06
47	2021-04-21	47	Female	38	Urban	Married	Orthodox	Primary education		26	112	86	2013-04-15	2013-04-15	5	Respiratory type II		Emergency Department (ED)	Trauma, Burn			In ICU											1	9.31	36.3	12						0.5	11.8	7.3	10.6	125.5	No		2013-04-15
326	2021-04-27	326	Female	39	Rural	Married	Muslim	No education		44	120	80	2011-05-10		9	Respiratory type II		Emergency Department (ED)	Trauma, Burn			In ICU											5														No		2011-05-28
287	2021-04-25	287	Female	39	Rural	Married	Orthodox	No education		30	109	92	2012-11-12		8	Coma		Emergency Department (ED)	Trauma, Burn			In ICU											7														No		2011-11-12
137	2021-04-22	137	Female	40	Rural	Married	Orthodox	No education		38	130	70	2010-04-21		6	Respiratory type II		Surgical ward	Trauma, Burn		Respiratory disease	In ICU											2														No		2010-04-24
303	2021-04-26	303	Male	40	Urban	Married	Orthodox	Primary education		50	121	78	2012-10-29		12	Respiratory type II		Emergency Department (ED)	Trauma, Burn		Neurological disease	In ICU											21														Yes
143	2021-04-22	144	Male	40	Urban	Married	Orthodox	Primary education		28	129	80	2008-08-05		11	Respiratory type II		Surgical ward	Trauma, Burn		Respiratory disease	In ICU											2														No		2008-08-06
118	2021-04-21	118	Female	40	Urban	Married	Orthodox	Secondary education		34	130	81	2010-01-02		6	Respiratory type II		Surgical ward	Trauma, Burn		Respiratory disease	In ICU											15														Yes		2010-01-07
308	2021-04-26	308	Male	40	Urban	Married	Orthodox	Secondary education		30	120	89	2012-10-25		13	Respiratory type II		Emergency Department (ED)	Trauma, Burn			In ICU											14														Yes
53	2021-04-21	53	Female	40	Urban	Married	Muslim	No education		38	120	96	2012-08-12	2012-08-12	3	Coma		Emergency Department (ED)	Trauma, Burn			In ICU											1	15.6	37.8	13.5											No		2012-08-26
10	2021-04-20	10	Female	41	Urban	Married	Muslim	Secondary education		24	130	99	2012-08-12	2012-08-12	5	Respiratory type II		Emergency Department (ED)	Trauma, Burn		Neurological disease	In ICU											10														No		2012-08-26
278	2021-04-25	278	Male	42	Rural	Married	Muslim	No education		26	100	92	2012-07-11		11	Respiratory type II		Emergency Department (ED)	Trauma, Burn			In ICU											12														No
152	2021-04-22	152	Male	42	Rural	Single	Muslim	Primary education		30	140	84	2008-07-27		3	Respiratory type II		Emergency Department (ED)	Trauma, Burn			In ICU											1														No		2008-08-08
205	2021-04-24	205	Male	42	Urban	Married	Orthodox	Secondary education		30	111	86	2013-06-15		10	Respiratory type II		Surgical ward	Trauma, Burn			In ICU											3														No	1	2013-06-16
195	2021-04-24	195	Male	44	Urban	Married	Muslim	No education		52	156	70	2011-06-19		3	Respiratory type II		Emergency Department (ED)	Trauma, Burn			In ICU											1														No		2011-06-21
267	2021-04-25	267	Male	45	Rural	Single	Orthodox	Primary education		27	76	78	2010-06-06		11	Respiratory type II		Emergency Department (ED)	Trauma, Burn			In ICU											7														No		2010-06-16
251	2021-04-25	251	Male	45	Urban	Married	Orthodox	No education		29	130	89	2009-05-10		13	Coma		Emergency Department (ED)	Trauma, Burn			In ICU											14														Yes		2009-05-15
12	2021-04-20	12	Male	46	Rural	Married	Protestant	No education		26	130	65			14	Respiratory type II		Emergency Department (ED)	Trauma, Burn		Neurological disease	In ICU											7	3.91	62.7	20.4						0.9	20	26	33	69	No
75	2021-04-21	75	Female	50	Urban	Married	Muslim	Primary education		25	100	92	2011-12-09		9	Respiratory type II		Emergency Department (ED)	Trauma, Burn		Neurological disease	In ICU											23														Yes		2011-12-20
323	2021-04-27	323	Female	50	Rural	Married	Muslim	Primary education		25	100	92	2011-02-13		9	Coma		Emergency Department (ED)	Trauma, Burn			In ICU											23														Yes		2011-02-25
365	2021-05-07	365	Female	50	Rural	Married	Muslim	No education		40	120	92	2011-06-12		7	Respiratory type II		Emergency Department (ED)	Trauma, Burn			In ICU											5														No		2011-06-17
31	2021-04-21	31	Male	50	Urban	Married	Orthodox	Primary education		22	78	88	2013-02-18		11	Respiratory type II		Emergency Department (ED)	Trauma, Burn			In ICU											38	4.8	37.8	13.6	133	4.2	1.17			0.5	9	58	40		Yes
48	2021-04-21	48	Male	50	Urban	Widowed	Muslim	Primary education		30	138	88	2013-04-26	2013-04-26	5	Respiratory type II		Operation Room	Trauma, Burn			Out of ICU		100		340	200					7.52	25	23.92	21.2	7.2	138	4.1	1.17			0.8	27				Yes		2013-05-01
72	2021-04-21	72	Male	52	Urban	Married	Orthodox	No education		22	86	98	2012-03-19		12	Respiratory type II		Emergency Department (ED)	Trauma, Burn		Neurological disease	In ICU											9														No		2012-03-20
297	2021-04-26	297	Female	52	Rural	Married	Protestant	Secondary education		52	132	88	2011-12-09		7	Respiratory type II		Emergency Department (ED)	Trauma, Burn			In ICU											0.5														No	11071.2
116	2021-04-21	116	Male	54	Urban	Married	Orthodox	Secondary education		28	125	96	2010-01-04		12	Respiratory type II		Emergency Department (ED)	Trauma, Burn		Respiratory disease	In ICU											25														Yes		2010-01-05
354	2021-04-27	354	Female	55	Urban	Married	Protestant	No education		29	132	70	2010-08-12		3	Respiratory type II		Emergency Department (ED)	Trauma, Burn			In ICU											14														Yes		2012-08-26
225	2021-04-24	225	Male	55	Rural	Single	Orthodox	No education		40	122	79	2009-05-09		10	Respiratory type II		Emergency Department (ED)	Trauma, Burn			In ICU											7	10.03	34	16						0.9					No
313	2021-04-26	313	Male	57	Urban	Single	Orthodox	Primary education		34	112	98	2012-05-09		10	Respiratory type II		Emergency Department (ED)	Trauma, Burn			In ICU											4	25.22	2.2	5.8											No		2012-05-09
154	2021-04-22	154	Male	60	Urban	Married	Protestant	No education		21	64	88	2008-06-09		8	Respiratory type II		Emergency Department (ED)	Trauma, Burn			In ICU											1									1	25				No		2008-06-10
123	2021-04-21	123	Male	60	Rural	Married	Orthodox	No education		36	131	79	2009-10-24		5	Respiratory type II		Surgical ward	Trauma, Burn		Respiratory disease	Out of ICU											1														No		2009-10-26
149	2021-04-22	149	Male	60	Rural	Married	Muslim	Primary education		26	130	80	2008-06-10		11	Respiratory type II		Operation Room	Trauma, Burn		Neurological disease	In ICU											15														Yes
71	2021-04-21	71	Male	60	Rural	Married	Orthodox	No education		23	114	76	2012-04-17		11	Respiratory type II		Emergency Department (ED)	Trauma, Burn		Neurological disease	In ICU											23	6.2	34.1	11.7											Yes		2011-01-20
311	2021-04-26	311	Male	60	Rural	Married	Muslim	No education		23	114	76	2012-02-14		11	Respiratory type II		Emergency Department (ED)	Trauma, Burn		Neurological disease	In ICU											23	6.2	34.1	11.7											Yes		2012-11-08
62	2021-04-21	62	Male	60	Rural	Married	Orthodox	Primary education		22	58	92	2012-02-14		7	Respiratory type II		Emergency Department (ED)	Trauma, Burn			In ICU											10	10	43.9	13.5											No		2012-11-08
176	2021-04-23	176	Female	60	Rural	Married	Orthodox	Secondary education		32	105	84	2008-12-30		3	Respiratory type II		Emergency Department (ED)	Trauma, Burn			In ICU											13	15.39	33.2	11						0.7	20	7	28	104	No	3	2009-01-03
203	2021-04-24	203	Male	65	Urban	Married	Muslim	No education		30	134	86	2013-06-14		5	Respiratory type II		Emergency Department (ED)	Trauma, Burn			In ICU											7														No		2013-07-11
316	2021-04-26	316	Male	65	Rural	Married	Protestant	No education		42	112	86	2013-04-23		10	Respiratory type II		Emergency Department (ED)	Trauma, Burn			In ICU											30	14.64	28.5	9.8											Yes		2013-03-01
370	2021-05-07	370	Male	70	Urban	Married	Muslim	No education		22	144	70	2011-09-15		9	Respiratory type II		Emergency Department (ED)	Trauma, Burn			In ICU	Assist Control A/C										10														No		2011-09-25
223	2021-04-24	223	Female	70	Rural	Single	Muslim	No education		30	140	76	2009-05-02		8	Respiratory type II		Emergency Department (ED)	Trauma, Burn		Neurological disease	In ICU											3														No		2009-05-02
356	2021-04-27	356	Male	70	Rural	Married	Orthodox	No education		26	113	80	2013-05-19		10	Respiratory type II		Operation Room	Trauma, Burn			Out of ICU											5														No		2013-05-18
272	2021-04-25	272	Male	70	Rural	Married	Muslim	No education		56	127	89	2012-10-23		6	Respiratory type II		Emergency Department (ED)	Trauma, Burn			In ICU											7														No		2012-11-05
312	2021-04-26	312	Male	70	Rural	Married	Orthodox	No education		26	83	80	2012-02-14		12	Respiratory type II		Emergency Department (ED)	Trauma, Burn		Neurological disease	In ICU											3	17.14	46	14.9											No		2002-11-08
156	2021-04-22	156	Male	85	Urban	Widowed	Protestant	No education		26	52	84			15	Respiratory type II		Emergency Department (ED)	Trauma, Burn			In ICU										7.48	2	8.8	46.2	12.81	132	6.62	0.98								No		2008-02-12
7	2021-04-20	7	Female	35	Rural	Married	Muslim	No education		20	90	96	2012-07-26	2012-07-26	6	Respiratory type I		Medical ward	Respiratory		Respiratory disease	In ICU											13	13.43	26.6	9.2						0.7	21	22	24		No	13	2012-07-27
117	2021-04-21	117	Male	45	Urban	Married	Orthodox	Secondary education		20	80	96	2009-12-30		7	Respiratory type I		Surgical ward	Abdomen		Gastro intestinal disease	In ICU											50														Yes		2010-01-05
70	2021-04-21	70	Male	46	Rural	Married	Orthodox	No education		9	53	96	2021-04-03		3	Respiratory type II		Emergency Department (ED)	Nervous system		Neurological disease	In ICU											13	10.44	33.6	13.2	126	4.6	100			0.8					No		2012-05-07
128	2021-04-22	128	Male	28	Rural	Married	Orthodox	No education		30	115	86	2010-05-15		5	Respiratory type I		Surgical ward	Respiratory		Respiratory disease	In ICU											2														No		2010-05-16
146	2021-04-22	146	Female	72	Rural	Widowed	Orthodox	Primary education		28	140	76			7	Respiratory type I		Medical ward	Cardiac		Renal disease	In ICU											2														No		2008-05-20
76	2021-04-21	76	Male	23	Urban	Single	Orthodox	Primary education		24	120	99	2011-12-11		8	Respiratory type II		Emergency Department (ED)	Respiratory		Cardiovascular disease	In ICU											3	21.59	51.9	17											No		2012-01-13
17	2021-04-20	17	Male	40	Rural	Married	Protestant	No education	22	26	110	88	2013-03-06		7	Respiratory type II		Medical ward	Nervous system		Neurological disease	In ICU											20	28.3	32.8	11.1											Yes
68	2021-04-21	68	Female	60	Rural	Married	Orthodox	No education		26	116	93	2012-11-14		5	Respiratory type II		Emergency Department (ED)	Cardiac		Cardiovascular disease	In ICU											2	9.1			139	3.6	1.21			0.7					No		2012-11-26
330	2021-04-27	330	Female	35	Urban	Single	Muslim	Primary education		14	151	94	2011-08-10		4	Respiratory type I		Medical ward	Poisoning			In ICU											6														No		2011-02-16
40	2021-04-21	40	Male	18	Rural	Married	Orthodox	Secondary education		10	110	91	2010-02-07		6	Respiratory type II		Emergency Department (ED)	Trauma, Burn		Neurological disease	In ICU											3	0.68	33.4	11.6								72	203	33	No		2013-02-27
21	2021-04-20	21	Female	30	Rural	Single	Protestant	No education		6		70	2011-10-28		7	Respiratory type II		Emergency Department (ED)	Trauma, Burn			In ICU											3														No	2	2011-11-18
289	2021-04-26	289	Male	30	Rural	Single	Muslim	Secondary education		20	131	89	2010-11-19		12	Respiratory type II		Medical ward	Poisoning			In ICU											6														No		2010-11-30
124	2021-04-21	124	Female	23	Rural	Single	Orthodox	No education		27	120	90	2010-05-25		11	Respiratory type I		Emergency Department (ED)	Poisoning		Respiratory disease	In ICU											1														No		2010-06-19
130	2021-04-22	130	Male	29	Urban	Single	Muslim	Primary education		36	128	88	2010-05-10		7	Respiratory type I		Medical ward	Trauma, Burn		Gastro intestinal disease	In ICU											7														No		2010-05-11
249	2021-04-25	249	Female	29	Urban	Married	Orthodox	Primary education		29	120	89	2012-07-06		13	Respiratory type I		Emergency Department (ED)	Poisoning			In ICU											10														No		2012-07-16
247	2021-04-25	247	Female	50	Rural	Single	Protestant	Primary education		30	109	89	2010-11-18		9	Respiratory type I		Emergency Department (ED)	Poisoning			In ICU											6														No		2010-11-20
328	2021-04-27	328	Female	52	Rural	Single	Orthodox	Primary education		22	86	98	2009-10-06		12	Respiratory type I		Emergency Department (ED)	Poisoning			In ICU											9														No		2009-10-18
164	2021-04-22	164	Male	60	Urban	Married	Muslim	Secondary education		50	140	86	2010-05-20		11	Respiratory type I		Surgical ward	Poisoning			In ICU											12														No		2010-06-02
125	2021-04-22	125	Male	80	Rural	Widowed	Muslim	No education		36	135	82	2010-05-20		13	Respiratory type I		Surgical ward	Poisoning		Respiratory disease	In ICU											11														No		2010-06-02
136	2021-04-22	136	Female	70	Rural	Married	Protestant	No education		26	112	95	2010-04-20		9	Respiratory type I		Emergency Department (ED)	Poisoning		Respiratory disease	In ICU											10														No		2010-04-21
138	2021-04-22	138	Male	24	Rural	Single	Muslim	No education		32	140	80	2010-04-18		8	Respiratory type II		Emergency Department (ED)	Trauma, Burn		Respiratory disease	In ICU											7														No		2010-05-01
112	2021-04-21	112	Male	25	Rural	Single	Orthodox	No education		40	79	94	2010-02-23		7	Respiratory type II		Emergency Department (ED)	Trauma, Burn		Respiratory disease	In ICU											26														Yes		2010-03-01
39	2021-04-21	39	Male	40	Rural	Married	Protestant	Secondary education		28	60	98	2011-08-10		4	Respiratory type II		Emergency Department (ED)	Trauma, Burn			In ICU											1									4.1	140				No		2011-08-21
158	2021-04-22	158	Male	40	Rural	Married	Muslim	Primary education		52	122	87	2008-06-11		4	Respiratory type II		Emergency Department (ED)	Trauma, Burn			In ICU											2	1.9	45	15.1											No		2008-06-12
179	2021-04-23	179	Female	40	Rural	Single	Muslim	Primary education		28	82	88	2009-04-01		6	Respiratory type II		Emergency Department (ED)	Trauma, Burn			In ICU											5	10.22		34.7	22.5										No	3	2009-04-08
369	2021-05-07	369	Female	42	Urban	Married	Orthodox	No education		33	126	70	2010-06-19		7	Coma		Emergency Department (ED)	Poisoning			In ICU											8														No		2012-05-27
357	2021-04-27	357	Female	50	Urban	Married	Orthodox	Secondary education		22	135	80	2010-06-19		12	Coma		Emergency Department (ED)	Poisoning			In ICU											7														No		2012-05-27
345	2021-04-27	345	Female	54	Urban	Married	Orthodox	No education		30	124	75	2010-06-19		6	Coma		Emergency Department (ED)	Poisoning			In ICU											12														No		2012-05-27
82	2021-04-21	82	Male	65	Rural	Married	Protestant	No education		42	112	93	2010-11-19		10	Respiratory type II		Medical ward	Poisoning			In ICU											30	14.64	28.5	9.8											Yes		2010-11-30
139	2021-04-22	139	Female	20	Rural	Single	Protestant	No education		20	96	79	2010-04-01		10	Respiratory type I		Medical ward	Abdomen		Gastro intestinal disease	In ICU											2														No		2010-04-15
279	2021-04-25	279	Male	22	Urban	Single	Orthodox	No education		20	124	86	2010-04-09		13	Respiratory type I		Gynecology/Obstetrics ward	Obstetric		Other(Specify)	Out of ICU											15														Yes		2010-04-16
110	2021-04-21	110	Male	26	Rural	Single	Protestant	Primary education		20	86	90	2010-02-08		9	Respiratory type I		Medical ward	Respiratory		Respiratory disease	Out of ICU											9														No		2010-02-22
238	2021-04-25	238	Female	26	Rural	Married	Orthodox	Primary education		19	126	86	2012-08-09		9	Respiratory type I		Gynecology/Obstetrics ward	Obstetric		Gastro intestinal disease	In ICU											2														No		2012-08-11
133	2021-04-22	133	Male	27	Urban	Single	Muslim	Secondary education		20	92	89	2010-05-04		13	Respiratory type I		Surgical ward	Respiratory		Respiratory disease	Out of ICU											24														Yes		2010-05-10
284	2021-04-25	284	Female	34	Rural	Married	Orthodox	No education		20	89	92	2010-09-05		14	Respiratory type I		Medical ward	Respiratory		Respiratory disease	In ICU											5														No		2012-09-26
271	2021-04-25	271	Female	35	Rural	Married	Orthodox	Secondary education		20	115	86	2010-11-02		10	Respiratory type I		Operation Room	Endocrine			Out of ICU											9														No		2012-11-13
250	2021-04-25	250	Male	38	Urban	Single	Muslim	Secondary education		20	108	95	2010-05-16		13	Respiratory type I		Emergency Department (ED)	Cardiac		Cardiovascular disease	In ICU											14	14.8	48.9	15											Yes		2010-05-23
219	2021-04-24	219	Female	39	Rural	Married	Orthodox	Primary education		20	57	99	2009-09-26		8	Respiratory type I		Emergency Department (ED)	Endocrine		Endocrine disease	In ICU											4									2.8	99	108	220		No		2009-05-05
286	2021-04-25	286	Male	39	Rural	Single	Orthodox	No education		20	62	95	2009-11-09		14	Respiratory type I		Other (Specify)	Malignancy			In ICU											15														Yes		2009-11-11
255	2021-04-25	255	Female	39	Urban	Married	Orthodox	Primary education		19	129	78	2012-01-27		14	Respiratory type I		Medical ward	Abdomen		Gastro intestinal disease	In ICU											27														Yes		2012-01-30
372	2021-05-08	372	Female	50	Urban	Married	Muslim	No education		20	120	80	2011-05-09		12	Respiratory type I		Emergency Department (ED)	Nervous system		Neurological disease	In ICU											11														No		2011-05-10
160	2021-04-22	160	Male	50	Urban	Married	Orthodox	Primary education		12	98	97	2008-04-24		10	Respiratory type I		Emergency Department (ED)	Nervous system			In ICU											9	14.4	49.7	17.2						0.7	16.8	26	67	124	No		2008-04-25
324	2021-04-27	324	Male	80	Urban	Single	Orthodox	Primary education		18	84	90	2010-12-05		11	Respiratory type I	Respiratory distress syndrome	Emergency Department (ED)	Cardiac		Cardiovascular disease	In ICU											6														No
5	2021-04-20	5	Female	18	Rural	Single	Orthodox	Primary education		14	116	66	2012-07-08	2012-07-08	11	Respiratory type I		Medical ward	Respiratory		Respiratory disease	In ICU											9	4.68	38.8	13.6											No	9	2012-07-10
87	2021-04-21	87	Female	20	Rural	Married	Muslim	Primary education		20	117	96	2010-11-06	2010-11-06	11	Other causes(Specify)		Medical ward	Abdomen			In ICU	Assist Control A/C										5	13.75	15.7	4.4											No	5	2010-11-07
174	2021-04-23	174	Male	21	Urban	Single	Orthodox	Secondary education		20	97	86	2010-09-30		6	Respiratory type I		Medical ward	Respiratory		Respiratory disease	In ICU											1	13.7	22	7.2						0.6	9	26	25	107	No		2010-09-30
218	2021-04-24	218	Female	22	Urban	Single	Orthodox	Primary education		20	100	89	2009-09-15		6	Respiratory type I		Emergency Department (ED)	Cardiac		Cardiovascular disease	In ICU											1	16.9	20.9	7.5											No		2009-09-15
145	2021-04-22	145	Male	25	Urban	Single	Muslim	Primary education		20	120	92	2008-06-08		10	Respiratory type I		Emergency Department (ED)	Respiratory		Respiratory disease	In ICU											5														No		2008-06-09
36	2021-04-21	36	Female	25	Urban	Single	Orthodox	Secondary education		18	89	88	2013-03-04		5	Respiratory type I		Emergency Department (ED)	Respiratory			In ICU											1	65.51	44	14.3	139.6	6.69	0.57			18	122				Yes		2013-03-04
229	2021-04-25	229	Male	28	Urban	Married	Muslim	Secondary education		19	126	88	2010-12-15		6	Respiratory type I		Emergency Department (ED)	Nervous system			Out of ICU											32														Yes		2012-01-05
217	2021-04-24	217	Female	28	Urban	Single	Muslim	Secondary education		18	108	93	2009-08-11		10	Respiratory type I		Gynecology/Obstetrics ward	Obstetric		Other(Specify)	In ICU										7.6	19	8.4	22.1	8	138	4.2	1.21				43	50	70	54	Yes		2009-08-12
102	2021-04-21	102	Male	28	Rural	Single	Orthodox	Primary education		20	120	79	2009-11-03		9	Respiratory type I		Surgical ward	Abdomen		Respiratory disease	Out of ICU											11	10.32	43.7	14.6											No	9	2009-11-13
144	2021-04-22	144	Male	40	Urban	Married	Orthodox	Primary education		20	99	76	2008-08-29		11	Respiratory type I		Emergency Department (ED)	Cardiac		Cardiovascular disease	Out of ICU											7														No		2008-08-30
293	2021-04-26	293	Female	50	Rural	Married	Orthodox	Primary education		20	105	86	2010-10-11		5	Respiratory type I		Medical ward	Abdomen			In ICU											8														No		2010-10-14
56	2021-04-21	56	Female	55	Rural	Married	Muslim	No education		15	114	98	2013-04-25	2013-04-25	6	Respiratory type I		Emergency Department (ED)	Cardiac			In ICU											2	9.19	44.4	14	137.6		3.33			1	20				No		2013-05-01
181	2021-04-23	181	Female	72	Urban	Widowed	Muslim	Primary education		17	78	80	2013-03-02		10	Respiratory type I		Emergency Department (ED)	Nervous system			In ICU											2	7.06	28.6	9.2											No		2009-03-03
96	2021-04-21	96	Male	18	Rural	Single	Orthodox	Primary education		20	106	90	2011-04-05	2011-04-05	9	Respiratory type II		Operation Room	Abdomen		Infectious disease	In ICU	Assist Control A/C										2														No	1	2011-04-08
11	2021-04-20	11	Female	38	Rural	Married	Orthodox	No education		20	108	95			13	Respiratory type II		Operation Room	Abdomen		Gastro intestinal disease	In ICU											14	14.8	48.7	15											Yes	14
339	2021-04-27	339	Female	55	Urban	Married	Muslim	Secondary education		20	87	97	2009-12-10		11	Coma		Emergency Department (ED)	Cardiac			In ICU											3	6.2	40.6	16.4						0.8	74				No		2009-12-20
321	2021-04-27	321	Female	60	Rural	Married	Muslim	Secondary education		12	101	75	2011-09-10		8	Respiratory type II		Operation Room	Abdomen			Out of ICU											1														No		2011-09-14
280	2021-04-25	280	Female	29	Rural	Married	Protestant	No education		19	57	86	2011-12-13		8	Coma		Emergency Department (ED)	Respiratory			In ICU											20														Yes		2011-12-23
74	2021-04-21	74	Female	50	Urban	Married	Protestant	No education		18	84	90	2011-12-13		11	Respiratory type II		Emergency Department (ED)	Nervous system		Neurological disease	In ICU											6		39.5	13.2											No		2011-12-13
236	2021-04-25	236	Male	18	Urban	Single	Orthodox	No education		25	124	86	2012-05-19		11	Respiratory type I		Emergency Department (ED)	Cardiac		Cardiovascular disease	In ICU											5														No		2012-10-28
191	2021-04-24	191	Female	19	Rural	Married	Muslim	Primary education		52	80	78	2009-12-07		14	Respiratory type I		Gynecology/Obstetrics ward	Obstetric			In ICU											7														No		2009-10-10
211	2021-04-24	211	Female	19	Rural	Single	Orthodox	Secondary education		22	116	93	2009-07-18		10	Respiratory type I		Gynecology/Obstetrics ward	Obstetric			In ICU											54	16.59	32	10.8								28	27	98	Yes		2009-08-03
305	2021-04-26	305	Female	20	Rural	Married	Muslim	No education		25	90	87	2011-01-14		12	Respiratory type I		Emergency Department (ED)	Malignancy			In ICU											3														No		2011-01-19
151	2021-04-22	151	Male	20	Urban	Single	Orthodox	Secondary education		26	140	90	2008-02-07		5	Respiratory type I		Medical ward	Cardiac		Renal disease	In ICU											5														No		2008-02-12
192	2021-04-24	192	Male	22	Rural	Married	Orthodox	Primary education		50	70	92	2009-04-08		9	Respiratory type I		Emergency Department (ED)	Abdomen			In ICU											2														No		2009-04-11
341	2021-04-27	341	Female	25	Urban	Married	Orthodox	Secondary education		52	110	80	2012-06-10		15	Respiratory type I		Medical ward	Respiratory		Respiratory disease	In ICU											2														No		2012-06-14
140	2021-04-22	140	Female	28	Rural	Single	Orthodox	No education		27	122	80	2010-04-05		13	Respiratory type I		Surgical ward	Abdomen		Gastro intestinal disease	In ICU											3														No		2010-04-15
332	2021-04-27	332	Female	28	Urban	Single	Muslim	Primary education		25	120	95	2010-02-10		10	Respiratory type I		Emergency Department (ED)	Respiratory		Respiratory disease	In ICU											24	3.3	30.5	9.6											Yes		2010-03-05
333	2021-04-27	333	Male	28	Rural	Married	Muslim	Primary education		25	120	95	2011-05-13		10	Respiratory type I		Surgical ward	Malignancy		Endocrine disease	In ICU											24	3.3	30.5	9.6											Yes		2011-05-18
256	2021-04-25	256	Male	29	Urban	Single	Orthodox	No education		33	129	70	2011-09-07		4	Respiratory type I		Operation Room	Abdomen			In ICU											1														No		2011-09-27
232	2021-04-25	232	Female	30	Rural	Married	Muslim	Primary education		27	125	89	2011-06-11		6	Respiratory type I		Gynecology/Obstetrics ward	Abdomen		Gastro intestinal disease	In ICU											1														No		2011-06-19
19	2021-04-20	19	Female	32	Rural	Married	Protestant	No education		22	50	97	2010-08-01		6	Respiratory type I		Gynecology/Obstetrics ward	Obstetric			In ICU	Assist Control A/C										22	10.15	40	14.3											Yes		2010-08-04
127	2021-04-22	127	Male	38	Rural	Married	Protestant	No education		29	89	86	2010-05-13		12	Respiratory type I		Emergency Department (ED)	Abdomen		Gastro intestinal disease	In ICU											6														No		2010-05-23
348	2021-04-27	348	Female	40	Urban	Married	Muslim	No education		26	34	86	2011-05-09		9	Respiratory type I		Emergency Department (ED)	Nervous system			In ICU											18														Yes		2011-05-10
296	2021-04-26	296	Male	40	Urban	Married	Orthodox	Higher education		34	88	90	2011-12-11		11	Respiratory type I	Respiratory distress syndrome	Emergency Department (ED)	Respiratory			In ICU											14														Yes		2012-01-13
364	2021-05-07	364	Female	40	Urban	Married	Orthodox	Secondary education		27	130	70	2012-06-10		11	Respiratory type I		Medical ward	Respiratory		Respiratory disease	In ICU											4														No		2012-06-14
231	2021-04-25	231	Male	40	Urban	Married	Orthodox	Secondary education		32	145	78	2011-09-22		11	Respiratory type I		Medical ward	Cardiac			In ICU											7														No		2011-09-28
221	2021-04-24	221	Female	40	Rural	Married	Muslim	Primary education		24	126	96	2009-05-15		13	Respiratory type I		Gynecology/Obstetrics ward	Obstetric		Other(Specify)	In ICU											4														No		2009-05-20
95	2021-04-21	95	Male	40	Urban	Married	Orthodox	Secondary education		32	63	90	2011-04-02		6	Respiratory type I		Surgical ward	Abdomen		Infectious disease	In ICU	Assist Control A/C										9	14.18	49.6	15.6											No		2011-04-12
210	2021-04-24	210	Female	40	Rural	Married	Orthodox	Secondary education		36	55	83	2009-06-30		9	Respiratory type I		Gynecology/Obstetrics ward	Obstetric			Out of ICU											5	19.66	40.2	13.7								94	271	39	No		2009-07-06
84	2021-04-21	84	Female	41	Rural	Married	Muslim	No education		32	100	45	2011-05-15		11	Respiratory type I		Emergency Department (ED)	Respiratory			In ICU											3	13.46	39.1	13.3											No	2	2011-05-16
263	2021-04-25	263	Female	44	Urban	Single	Orthodox	Primary education		32	129	80	2012-10-10		5	Respiratory type I		Emergency Department (ED)	Malignancy			In ICU											32														Yes		2013-01-10
35	2021-04-21	35	Female	45	Urban	Married	Muslim	Primary education		26		86	2013-03-01		8	Respiratory type I		Emergency Department (ED)	Respiratory			In ICU											12	4.69	49.2	15.6											Yes		2013-03-01
261	2021-04-25	261	Male	50	Urban	Single	Muslim	No education		26	99	82	2010-03-01		7	Respiratory type I		Emergency Department (ED)	Cardiac		Cardiovascular disease	In ICU											18														Yes		2011-03-16
193	2021-04-24	193	Female	50	Rural	Married	Muslim	Primary education		42	145	76	2009-03-17		6	Respiratory type I		Gynecology/Obstetrics ward	Obstetric			In ICU											9														No		2009-03-20
273	2021-04-25	273	Female	50	Urban	Married	Orthodox	No education		24	120	90	2009-08-11		12	Respiratory type I		Emergency Department (ED)	Cardiac		Cardiovascular disease	In ICU											3														No		2009-08-14
368	2021-05-07	368	Female	55	Rural	Married	Orthodox	No education		30	82	86	2012-03-08		10	Respiratory type I		Medical ward	Respiratory		Respiratory disease	In ICU											31														Yes		2012-04-09
282	2021-04-25	282	Female	55	Urban	Married	Muslim	Primary education		22	113	89	2009-11-14		5	Respiratory type I		Surgical ward	Abdomen			In ICU											5														No		2009-11-25
269	2021-04-25	269	Male	60	Urban	Married	Protestant	Primary education		32	140	80	2012-08-04		6	Respiratory type I		Medical ward	Respiratory		Respiratory disease	In ICU											20														Yes		2012-08-11
265	2021-04-25	265	Female	60	Urban	Single	Orthodox	Primary education		32	125	90	2012-05-18		7	Respiratory type I		Emergency Department (ED)	Malignancy			In ICU											14														Yes		2012-05-20
162	2021-04-22	162	Male	60	Rural	Married	Muslim	Primary education		46	120	82	2008-06-17		9	Respiratory type I		Emergency Department (ED)	Endocrine			In ICU											5	14.17	39.4	14.4						3	264				No
325	2021-04-27	325	Female	60	Rural	Married	Muslim	Primary education		22	116	99	2012-09-06		13	Respiratory type I		Gynecology/Obstetrics ward	Obstetric		Gastro intestinal disease	In ICU											14	16.1	44.1	16	1.05					0.5					Yes		2012-09-09
90	2021-04-21	90	Male	62	Rural	Married	Muslim	Primary education		28	80	98	2011-05-25		12	Respiratory type I		Emergency Department (ED)	Respiratory			In ICU											2	6.82	45.5	14								7	18	110	No	1	2011-06-02
119	2021-04-21	119	Male	68	Urban	Married	Muslim	Primary education		30	79	86	2010-04-10		6	Respiratory type I		Surgical ward	Respiratory		Respiratory disease	In ICU											2														No		2010-04-15
259	2021-04-25	259	Male	70	Rural	Married	Muslim	No education		30	89	80	2009-12-09		12	Respiratory type I		Surgical ward	Abdomen		Renal disease	Out of ICU											1														No		2009-12-29
268	2021-04-25	268	Female	70	Urban	Married	Orthodox	Primary education		36	142	78	2011-06-19		5	Respiratory type I		Gynecology/Obstetrics ward	Obstetric			Out of ICU	Synchronized Intermittent mandatory ventilation (SIMV)										5	12.57	31	16											No		2011-07-24
153	2021-04-22	153	Male	90	Rural	Widowed	Muslim	Primary education		22	114	89	2008-06-17		9	Respiratory type I		Medical ward	Endocrine			In ICU											2														No		2008-06-19
373	2021-05-08	373	Male	19	Urban	Single	Orthodox	No education		25	122	70	2010-07-10		13	Respiratory type I		Emergency Department (ED)	Cardiac			In ICU											5														No		2011-07-15
163	2021-04-22	163	Female	19	Rural	Single	Muslim	Primary education		54	120	80	2011-03-13		6	Respiratory type I		Emergency Department (ED)	Obstetric			In ICU											14														Yes		2011-03-04
168	2021-04-22	168	Male	19	Rural	Single	Orthodox	No education		54	150	90	2011-03-30		8	Respiratory type I		Medical ward	Respiratory			In ICU											1														No		2011-03-30
244	2021-04-25	244	Male	20	Urban	Married	Protestant	Secondary education		24	122	79	2009-12-20		10	Respiratory type I		Emergency Department (ED)	Respiratory			In ICU											2														No		2010-01-08
353	2021-04-27	353	Male	20	Rural	Single	Muslim	Secondary education		25	122	80	2013-04-10		11	Respiratory type I		Operation Room	Cardiac			Out of ICU											5														No		2013-04-30
155	2021-04-22	155	Female	20	Rural	Single	Protestant	No education		54	152	82	2008-04-12		12	Respiratory type I		Emergency Department (ED)	Cardiac		Respiratory disease	In ICU											1	11.5	42	14.3											No		2008-04-20
309	2021-04-26	309	Male	20	Rural	Married	Muslim	Secondary education		26	86	80	2012-10-27		13	Respiratory type I		Emergency Department (ED)	Endocrine			In ICU											12	12.7	39	34											No		2012-11-30
216	2021-04-24	216	Female	21	Urban	Single	Orthodox	Secondary education		24	80	94	2009-08-18		4	Respiratory type I		Gynecology/Obstetrics ward	Obstetric			In ICU											4	10.48	40.3	13.7											No		2009-08-24
54	2021-04-21	54	Male	22	Rural	Single	Muslim	No education		26	100	87	2013-04-10		8	Respiratory type I		Operation Room	Cardiac			Out of ICU											3	2.26	23.8	7.6						1.1	25	21	53		No		2013-04-20
103	2021-04-21	103	Male	22	Rural	Single	Protestant	Primary education		24	108	88	2009-12-22		11	Respiratory type I		Surgical ward	Respiratory		Respiratory disease	Out of ICU											3	12.58	31.7	10.5	28			66		0.7	21				No	1	2009-12-29
335	2021-04-27	335	Female	25	Urban	Married	Orthodox	Secondary education		22	125	44	2009-09-13		9	Respiratory type I		Medical ward	Cardiac			In ICU											1														No		2009-09-17
148	2021-04-22	148	Female	25	Urban	Single	Protestant	Secondary education		22	140	82	2008-07-28		10	Respiratory type I		Emergency Department (ED)	Cardiac			In ICU											14														Yes		2008-07-30
79	2021-04-21	79	Female	25	Urban	Single	Orthodox	Primary education		24	145	99	2010-10-11		8	Respiratory type I		Medical ward	Abdomen			In ICU										7.53	1	1.02	8.2	1.5						0.7					No		2010-10-14
337	2021-04-27	337	Male	25	Urban	Widowed	Protestant	Secondary education		36	133	87	2011-07-10		6	Respiratory type I		Operation Room	Obstetric			In ICU											33	2.77	35.9	11.1											Yes		2011-07-12
187	2021-04-23	187	Female	25	Rural	Single	Muslim	Primary education		24	138	86	2009-01-01		3	Respiratory type I		Emergency Department (ED)	Abdomen			In ICU											4	14.22	28.7	10.1								1083	47	313	No		2009-01-26
1	2021-04-20	1	Female	26	Urban	Single	Muslim	No education	20	36	140	80	2012-09-03	2012-09-03	9	Respiratory type I		Medical ward	Nervous system		Neurological disease	In ICU											9	31.31	40.3	14.5	117.3	8.84	89.7	7.49	0.83	4.2	43	100	70		No	9	2012-09-12
224	2021-04-24	224	Female	27	Urban	Married	Orthodox	No education		52	180	86	2009-05-05		11	Respiratory type I		Emergency Department (ED)	Respiratory		Respiratory disease	In ICU											7														No		2009-05-09
239	2021-04-25	239	Male	28	Rural	Married	Orthodox	Primary education		35	129	89	2009-11-12		9	Respiratory type I		Operation Room	Cardiac		Cardiovascular disease	Out of ICU											5														No		2009-12-09
375	2021-05-08	375	Female	28	Rural	Married	Muslim	Primary education		24	116	85	2013-04-25		5	Respiratory type I		Emergency Department (ED)	Cardiac		Cardiovascular disease	In ICU											7	6.14	34.8	12	138	2.9	0.92			0.9	23	13	11	107	No		2013-05-01
60	2021-04-21	60	Male	28	Rural	Single	Muslim	Secondary education		24	116	85	2013-04-17		5	Respiratory type I		Emergency Department (ED)	Cardiac			In ICU										7.67	7	6.54	34.8	12	138.3	2.9	0.92			0.9	23	13	11	107	No		2013-04-17
276	2021-04-25	276	Female	29	Urban	Married	Muslim	Primary education		26	120	94	2009-05-01		11	Respiratory type I		Medical ward	Cardiac			In ICU											3														No	8101	2009-06-10
204	2021-04-24	204	Female	30	Rural	Single	Muslim	No education		32	128	79	2013-07-09		13	Respiratory type I		Medical ward	Cardiac			In ICU											4														No		2013-07-09
83	2021-04-21	83	Female	30	Rural	Single	Orthodox	No education		24	120	84	2010-10-21		8	Respiratory type I		Gynecology/Obstetrics ward	Obstetric			In ICU											3	12.2	35.8	12.2											No	3	2010-10-22
266	2021-04-25	266	Male	32	Urban	Married	Muslim	Secondary education		40	136	89	2013-03-10		13	Respiratory type I		Emergency Department (ED)	Respiratory		Renal disease	In ICU											10														No		2013-05-15
215	2021-04-24	215	Female	35	Urban	Married	Orthodox	Secondary education		32	126	78	2009-09-08		14	Respiratory type I		Medical ward	Endocrine			In ICU											11	5.84	41.8	14.3											No		2009-09-15
44	2021-04-21	44	Female	35	Urban	Married	Muslim	No education	23	22	41	97	2012-05-09	2012-05-09	9	Respiratory type I		Operation Room	Obstetric			Out of ICU											12	11.19	18.6	6.3	145	3.5	115	7.59	1.12						No	12	2013-05-09
260	2021-04-25	260	Female	36	Rural	Married	Muslim	Primary education		25	99	80	2011-09-06		11	Respiratory type I		Gynecology/Obstetrics ward	Obstetric			In ICU											7														No		2011-09-18
214	2021-04-24	214	Male	36	Urban	Married	Muslim	Secondary education		24	98	93	2009-07-23		6	Respiratory type I		Emergency Department (ED)	Abdomen			In ICU											7														No		2009-08-23
201	2021-04-24	201	Female	38	Rural	Married	Orthodox	No education		23	106	80	2011-08-28		9	Respiratory type I		Emergency Department (ED)	Respiratory			In ICU											2														No		2011-09-11
351	2021-04-27	351	Female	40	Rural	Married	Muslim	Primary education		25	122	70	2013-04-25		7	Respiratory type I		Emergency Department (ED)	Cardiac			In ICU											32														Yes		2013-05-01
189	2021-04-24	189	Female	40	Rural	Single	Muslim	Primary education		34	140	79	2008-10-18		6	Respiratory type I		Emergency Department (ED)	Respiratory			In ICU											11														No		2008-10-20
190	2021-04-24	190	Male	40	Rural	Married	Orthodox	Primary education		40	111	90	2009-02-19		7	Respiratory type I		Emergency Department (ED)	Abdomen			Out of ICU											5														No		2009-03-26
43	2021-04-21	43	Female	40	Rural	Married	Muslim	Primary education		28	84	95	2012-09-01		5	Respiratory type I		Operation Room	Obstetric			In ICU											20	17.04	36.5	12.8											Yes		2012-09-03
314	2021-04-26	314	Male	41	Rural	Single	Muslim	No education		32	100	45	2010-04-17		11	Respiratory type I		Emergency Department (ED)	Cardiac			In ICU											3	13.46	39.1	13.3											No		2013-04-17
121	2021-04-21	121	Male	45	Urban	Married	Protestant	Primary education		26	98	94	2009-10-23		11	Respiratory type I		Surgical ward	Respiratory		Respiratory disease	In ICU											3														No		2009-10-29
104	2021-04-21	104	Male	45	Rural	Married	Orthodox	Primary education		25	100	95	2009-12-30		12	Respiratory type I		Surgical ward	Abdomen		Gastro intestinal disease	Out of ICU											2														No		2009-12-30
242	2021-04-25	242	Female	45	Urban	Married	Orthodox	Secondary education		32	140	80	2011-03-01		12	Respiratory type I		Emergency Department (ED)	Malignancy		Renal disease	In ICU											1														No		2011-03-02
45	2021-04-21	45	Female	45	Rural	Married	Protestant	No education		40	105	87	2012-05-29	2012-05-29	15	Respiratory type I		Emergency Department (ED)	Nervous system			In ICU											22	12.68	32.6	11.5											Yes	1	2012-06-04
327	2021-04-27	327	Male	50	Urban	Married	Orthodox	No education		29	60	99	2012-07-12		4	Respiratory type I		Medical ward	Cardiac		Cardiovascular disease	In ICU											26														Yes		2012-07-23
150	2021-04-22	150	Male	50	Urban	Married	Orthodox	Secondary education		28	124	86	2008-07-14		10	Respiratory type I		Medical ward	Abdomen		Gastro intestinal disease	In ICU											10														No		2008-07-15
182	2021-04-23	182	Female	50	Rural	Married	Orthodox	Primary education		32	116	80	2009-03-01		6	Respiratory type I		Medical ward	Malignancy			In ICU											4	5.16	37.6	12.5											No		2009-03-02
33	2021-04-21	33	Female	52	Urban	Married	Protestant	Primary education		24	117	98	2013-02-17		10	Respiratory type I		Surgical ward	Respiratory			In ICU											14	40.3	12.8							1	48	0.42	0.37		Yes		2013-02-18
358	2021-04-28	358	Female	53	Urban	Married	Orthodox	Primary education		29	136	80	2009-09-13	2009-09-13	8	Respiratory type I		Medical ward	Cardiac		Cardiovascular disease	In ICU											4														No		2009-09-17
98	2021-04-21	98	Female	54	Urban	Married	Orthodox	Primary education		24	96	86	2009-11-07		8	Respiratory type I		Surgical ward	Abdomen			Out of ICU										7.41	5				141	4.16	1.16			1.2		28	24	284.2	No	3	2009-11-12
29	2021-04-20	29	Female	56	Rural	Married	Muslim	No education		23	86	95	2013-02-27		13	Respiratory type I		Emergency Department (ED)	Respiratory			In ICU											32	6.58	42.6	14						1	12.3				Yes		2013-04-04
49	2021-04-21	49	Female	56	Urban	Married	Protestant	Primary education		32	86	93	2013-04-16	2013-04-16	3	Respiratory type I		Emergency Department (ED)	Cardiac			In ICU										7.53	5	17.1	63.1	19.5	135	2.9	1.07			1.2	46.6				No		2013-04-16
85	2021-04-21	85	Female	57	Urban	Married	Muslim	No education		34	112	98	2011-05-24		10	Respiratory type I		Medical ward	Cardiac			In ICU											4	25.22	5.8	2.2									2.4		No		2011-06-08
227	2021-04-24	227	Male	60	Rural	Married	Muslim	No education		32	52	90	2009-05-15		11	Respiratory type I		Emergency Department (ED)	Abdomen		Gastro intestinal disease	In ICU											10														No		2009-05-15
318	2021-04-26	318	Female	60	Rural	Married	Protestant	Primary education		22	99	92	2009-06-28		10	Respiratory type I		Emergency Department (ED)	Respiratory		Respiratory disease	In ICU											33														Yes		2009-07-08
28	2021-04-20	28	Male	60	Rural	Single	Protestant	No education		22	108	96	2012-01-21		12	Respiratory type I		Emergency Department (ED)	Respiratory			In ICU											15	10.69	40.5	13.9											Yes		2012-02-27
185	2021-04-23	185	Female	60	Rural	Married	Muslim	Primary education		36	108	89	2009-01-27		10	Respiratory type I		Emergency Department (ED)	Endocrine			In ICU											1	17.1	38.6	12.2											No		2009-01-28
64	2021-04-21	64	Male	65	Rural	Married	Orthodox	Primary education		30	100	87	2012-10-27	2012-10-30	6	Respiratory type I		Emergency Department (ED)	Endocrine			In ICU											2	6.9	38.5	13.5											No		2012-11-03
186	2021-04-23	186	Female	65	Urban	Married	Orthodox	Primary education		24	104	70	2009-01-09		7	Respiratory type I		Emergency Department (ED)	Endocrine			In ICU											1	13.38	40.4	13.3						0.7	29	23	29	326	No	1	2009-01-19
349	2021-04-27	349	Male	66	Urban	Single	Orthodox	No education		36	126	87	2010-07-10		12	Respiratory type I		Emergency Department (ED)	Cardiac			In ICU											11														No		2011-07-15
157	2021-04-22	157	Male	75	Rural	Married	Protestant	No education		22	52	91	2008-03-07		3	Respiratory type I		Emergency Department (ED)	Respiratory			In ICU											2	19.9	41.1	14.2											No		2008-03-08
212	2021-04-24	212	Male	18	Urban	Single	Muslim	Secondary education		28	121	98	2009-07-14		11	Respiratory type II		Emergency Department (ED)	Nervous system			In ICU											6	12.8	23.8	8.3						1.1	27	169	25	96	No		2009-07-23
167	2021-04-22	167	Male	19	Rural	Single	Orthodox	No education		40	120	87	2011-03-09		9	Respiratory type II		Surgical ward	Abdomen			In ICU											3														No		2011-03-13
175	2021-04-23	134	Female	20	Urban	Single	Muslim	Secondary education		30	122	88	2011-02-03		10	Coma		Medical ward	Obstetric			Out of ICU											12														No		2011-02-07
93	2021-04-21	93	Female	20	Rural	Married	Muslim	Primary education		28	112	76	2011-06-03	2011-06-03	13	Respiratory type II		Operation Room	Abdomen			In ICU	Pressure regulated volume control (V+)										1	9.12	37.4	12.7											No	1	2011-06-05
88	2021-04-21	88	Female	20	Urban	Married	Muslim	Primary education		26	86	80	2010-12-16		13	Respiratory type II		Medical ward	Endocrine			In ICU	Assist Control A/C										11	12.71	37.4	13.7											Yes	6	2010-12-18
302	2021-04-26	302	Male	22	Urban	Married	Orthodox	Secondary education		25	112	80	2012-04-30		8	Respiratory type II		Emergency Department (ED)	Nervous system			In ICU											3														No		2012-05-07
362	2021-04-28	362	Female	23	Urban	Single	Muslim	Primary education		30	140	80	2009-12-10		6	Coma		Emergency Department (ED)	Cardiac		Cardiovascular disease	In ICU	Assist Control A/C										20														Yes		2009-12-20
319	2021-04-26	319	Male	25	Urban	Single	Protestant	Primary education		24	145	97	2010-02-09		8	Respiratory type II		Medical ward	Nervous system		Neurological disease	In ICU											0.5	1.2	8	1.5						0.7					No		2011-02-11
38	2021-04-21	38	Female	28	Urban	Single	Muslim	Secondary education		24	104	88	2013-02-02		5	Respiratory type II		Medical ward	Abdomen		Gastro intestinal disease	In ICU											1	4.92	36	11.2						1.8	31	23	86	195	Yes		2013-02-13
366	2021-05-07	366	Female	29	Urban	Married	Orthodox	Primary education		32	128	70	2012-08-26		11	Respiratory type II		Gynecology/Obstetrics ward	Obstetric		Other(Specify)	In ICU											6														No		2012-09-02
184	2021-04-23	184	Male	29	Urban	Married	Orthodox	Primary education		36	109	82	2009-02-07		4	Respiratory type II		Emergency Department (ED)	Nervous system			In ICU											1	14.1	28.3	3.38											No		2009-02-10
177	2021-04-23	177	Female	30	Rural	Married	Muslim	Secondary education		26	110	55	2019-01-26		15	Respiratory type II		Emergency Department (ED)	Respiratory		Respiratory disease	In ICU											23	11.32	40.5	12.8						19	0.6	62	31		Yes	20	2009-02-04
37	2021-04-21	37	Male	30	Urban	Married	Muslim	Primary education		26	146	98	0134-04-05		7	Respiratory type II		Medical ward	Cardiac		Cardiovascular disease	In ICU											3	11.8	43.5	13.5	126.2	2.99	1.1								No		2013-04-08
113	2021-04-21	113	Male	40	Rural	Married	Muslim	No education		23	112	90	2010-03-01		9	Respiratory type II		Emergency Department (ED)	Respiratory		Respiratory disease	In ICU											10														No		2010-03-04
165	2021-04-22	165	Female	45	Rural	Married	Orthodox	Primary education		54	60	84	2011-01-30		6	Respiratory type II		Medical ward	Other(Specify			Out of ICU											1														No		2011-02-23
171	2021-04-23	171	Male	45	Urban	Married	Orthodox	Higher education		44	112	86	2010-11-09		8	Respiratory type II		Surgical ward	Abdomen			In ICU											5														No		2010-11-24
4	2021-04-20	4	Male	50	Urban	Single	Muslim	No education		22	87	99	2012-08-09	2012-08-09	6	Respiratory type II		Medical ward	Abdomen			In ICU											3														No	3	2012-08-18
94	2021-04-21	94	Female	50	Urban	Married	Orthodox	No education		25	85	98	2011-06-11	2011-06-11	9	Respiratory type II		Operation Room	Obstetric			In ICU	Assist Control A/C										2	6.84	40.7	13											No	2	2011-06-14
248	2021-04-25	248	Male	55	Rural	Married	Protestant	Secondary education		29	109	88	2011-10-25		8	Coma		Emergency Department (ED)	Nervous system			In ICU											8														No		2011-11-10
183	2021-04-23	183	Male	60	Rural	Single	Orthodox	Primary education		24	100	90	2009-03-01		12	Respiratory type II		Medical ward	Nervous system		Neurological disease	In ICU											10	7.09	26.6	8.2	130	5.2						11	44	88	No		2009-03-03
343	2021-04-27	343	Female	70	Urban	Married	Orthodox	Primary education		22	119	70	2012-08-26		10	Respiratory type II		Gynecology/Obstetrics ward	Obstetric			In ICU											4														No		2012-09-02
299	2021-04-26	299	Female	70	Urban	Widowed	Muslim	Secondary education		52	122	75	2021-12-13		3	Respiratory type II		Emergency Department (ED)	Nervous system		Neurological disease	In ICU											10														No		2011-12-13
91	2021-04-21	91	Male	70	Rural	Married	Orthodox	Primary education		21	90	84	2011-05-02		9	Respiratory type II		Operation Room	Abdomen		Gastro intestinal disease	In ICU											14	7.61	37	8.7	34.2					0.5	14	13	33	138	Yes		2011-05-06
188	2021-04-24	188	Male	80	Rural	Married	Orthodox	Primary education		52	80	94	2008-12-30		12	Respiratory type II		Emergency Department (ED)	Nervous system			In ICU											4														No		2008-12-03
52	2021-04-21	52	Male	18	Urban	Single	Orthodox	No education		28	136	97	2013-05-02	2013-05-02	7	Respiratory type II		Emergency Department (ED)	Nervous system			In ICU										7.33	6	3.18	46.7	14.9	143.7	3.15	1.38			3.5	78	187	362	169	No		2013-05-03
30	2021-04-21	30	Male	19	Rural	Single	Orthodox	Primary education		22	101	93	2013-01-06		6	Coma	Respiratory distress syndrome	Emergency Department (ED)	Nervous system			In ICU											6	6.57	47.9	16.3						1.3	53.3	651	539		No		2013-01-28
132	2021-04-22	132	Female	20	Urban	Single	Orthodox	Secondary education		32	110	90	2010-05-03		13	Respiratory type II		Surgical ward	Nervous system		Respiratory disease	In ICU											2														No		2010-03-16
34	2021-04-21	34	Female	20	Urban	Single	Muslim	Primary education		24	80	95	2013-03-03		11	Respiratory type II		Emergency Department (ED)	Respiratory			In ICU											5	21.62		33.3	11										No	26213
169	2021-04-23	169	Male	23	Rural	Single	Orthodox	No education		54	134	89	2011-03-18		5	Respiratory type II		Surgical ward	Abdomen			In ICU											1														No		2011-03-20
172	2021-04-23	172	Female	25	Rural	Single	Orthodox	Secondary education		55	68	80	2011-06-01		6	Respiratory type II		Gynecology/Obstetrics ward	Obstetric			In ICU											6														No		2011-06-02
226	2021-04-24	226	Male	25	Rural	Married	Muslim	No education		42	135	80	2009-04-13		7	Respiratory type II		Emergency Department (ED)	Nervous system			In ICU											16														Yes		2009-05-14
81	2021-04-21	81	Female	25	Rural	Single	Protestant	No education		24	109	89	2010-10-18		9	Respiratory type II		Operation Room	Obstetric		Cardiovascular disease	In ICU											11	13.44	31.6	11.1											No		2010-10-22
355	2021-04-27	355	Male	26	Urban	Single	Orthodox	No education		36	50	76	2013-05-02		9	Respiratory type II		Emergency Department (ED)	Nervous system		Neurological disease	In ICU											25														Yes		2013-05-03
170	2021-04-23	170	Female	26	Rural	Single	Orthodox	No education		40	54	92	2011-01-01		6	Respiratory type II		Medical ward	Endocrine			In ICU											5														No		2011-01-04
194	2021-04-24	194	Male	26	Urban	Married	Muslim	No education		52	140	92	2009-10-08		10	Respiratory type II		Emergency Department (ED)	Nervous system			In ICU											2														No		2009-10-09
202	2021-04-24	202	Female	28	Urban	Single	Muslim	No education		50	128	44	2011-08-20		6	Respiratory type II		Emergency Department (ED)	Respiratory			In ICU											2														No		2011-08-23
352	2021-04-27	352	Male	28	Rural	Married	Orthodox	Secondary education		24	110	86	2013-04-12		11	Respiratory type II		Operation Room	Other(Specify			Out of ICU											3														No		2012-04-13
290	2021-04-26	290	Female	29	Urban	Married	Muslim	Secondary education		32	65	94	2010-10-18		9	Respiratory type II		Operation Room	Obstetric		Other(Specify)	In ICU											11														No
252	2021-04-25	252	Male	29	Rural	Divorced	Muslim	No education		26	112	79	2010-05-05		8	Coma		Emergency Department (ED)	Malignancy		Endocrine disease	In ICU	Assist Control A/C										9														No		2010-05-25
50	2021-04-21	50	Male	32	Urban	Married	Muslim	No education		24	111	84	2013-05-06	2013-05-06	6	Respiratory type II		Operation Room	Abdomen			Out of ICU										7.33	3	13.26	65.7	19	145	5	1.19			2.3	87	82	258		No		2013-05-09
206	2021-04-24	206	Male	34	Urban	Single	Orthodox	Secondary education		26	86	70	2013-06-12		14	Respiratory type II		Emergency Department (ED)	Endocrine			In ICU											3														No		2013-06-20
376	2021-05-08	376	Male	35	Rural	Married	Orthodox	Secondary education		24	100	96	2013-04-12		7	Respiratory type II		Operation Room	Other(Specify			Out of ICU											2	8	50.2	16	137	5	1.3	1.4							No		2012-04-13
208	2021-04-24	209	Male	37	Rural	Married	Muslim	Secondary education		28	40	99	2013-06-06		14	Respiratory type II		Medical ward	Cardiac			In ICU											41	5.16	28	9	135.1	2.8	1.09				37				Yes		2013-06-08
240	2021-04-25	241	Male	40	Rural	Married	Orthodox	Primary education		55	136	70	2012-07-07		5	Respiratory type II		Emergency Department (ED)	Nervous system			In ICU											1														No		2012-07-13
274	2021-04-25	274	Female	40	Urban	Married	Muslim	No education		24	129	82	2012-10-11		9	Coma		Operation Room	Abdomen			Out of ICU											20														Yes		2012-10-19
200	2021-04-24	200	Male	50	Rural	Married	Muslim	No education		50	100	86	2011-08-07		10	Respiratory type II		Medical ward	Respiratory			In ICU											26														Yes		2011-08-12
89	2021-04-21	89	Female	50	Urban	Married	Muslim	Primary education		28	68	98	2011-11-21		12	Coma		Emergency Department (ED)	Nervous system		Neurological disease	In ICU											1	3.13	40.6	13.9						0.6	15	13	19		No		2011-11-30
304	2021-04-26	304	Female	53	Rural	Married	Orthodox	Secondary education		22	109	86	2011-11-14		10	Respiratory type II		Emergency Department (ED)	Cardiac			In ICU											7														No		2011-11-26
2	2021-04-20	2	Male	56	Urban	Married	Muslim	Primary education		23	76	96	2012-08-16	2012-08-16	5	Respiratory type II		Medical ward	Abdomen			In ICU											26														Yes	26	2012-08-16
246	2021-04-25	246	Female	60	Urban	Married	Protestant	Secondary education		22	102	90	2009-10-28		3	Coma		Operation Room	Abdomen			In ICU											1														No		2009-11-30
80	2021-04-21	80	Female	60	Rural	Married	Muslim	Primary education		22	99	92	2010-10-24		10	Respiratory type II		Surgical ward	Abdomen		Gastro intestinal disease	In ICU										7.45	33	5.7	1.78	146.3			1.1								Yes		2010-10-26
73	2021-04-21	73	Male	60	Urban	Married	Protestant	No education		22	116	99	2011-10-18		13	Respiratory type II		Emergency Department (ED)	Nervous system		Neurological disease	In ICU										7.6	14	16.1	44.7	16			1.05	4.61		0.5					Yes		2011-11-10
92	2021-04-21	92	Male	61	Rural	Married	Orthodox	Primary education		36	82	75	2011-04-23	2011-04-23	10	Respiratory type II		Operation Room	Abdomen			In ICU	Assist Control A/C										4														No	3	2012-05-04
198	2021-04-24	198	Female	65	Urban	Married	Orthodox	No education		26	96	80	2011-07-09		6	Respiratory type II		Emergency Department (ED)	Cardiac			In ICU											2														No		2011-07-13
55	2021-04-21	55	Male	65	Rural	Married	Orthodox	No education		30	100	97	2013-04-12	2013-04-12	9	Respiratory type II		Operation Room	Other(Specify			Out of ICU											10	22.06	36.2	12											No		2012-04-13
292	2021-04-26	292	Female	70	Urban	Married	Muslim	Primary education		29	100	82	2010-10-24		7	Respiratory type II		Surgical ward	Abdomen		Gastro intestinal disease	In ICU											3														No		2010-10-26
207	2021-04-24	207	Male	70	Rural	Married	Muslim	Secondary education		34	140	90	2013-06-09		5	Respiratory type II		Medical ward	Cardiac			In ICU											2														No		2013-06-12
86	2021-04-21	86	Male	70	Urban	Married	Muslim	No education		26	83	80	2010-12-30		12	Respiratory type II		Surgical ward	Abdomen			In ICU	Assist Control A/C										3	17.14	46	14.9											No		2010-12-31
3	2021-04-20	3	Male	72	Urban	Married	Muslim	Primary education		28	134	80	2012-08-12	2012-08-12	7	Respiratory type II		Operation Room	Obstetric			In ICU											1	12	63.8	20.8											No	1	2012-08-14
[truncated: 45 more columns]
